# Supplementary material for: Wavelength-Tunable and Water-Stable Cesium–Lead-Based All-Bromide Nanocrystal–Polymer Composite Films Using Ultraviolet-Curable Prepolymer as an Anti-Solvent
Source: Polymers (Basel). 2022 Jan 19;14(3):381. doi: 10.3390/polym14030381 (PMC8840061; doi:10.3390/polym14030381)
Supplement: Supplementary file 1 [file polymers-14-00381-s001.zip]

Archive with 1 entries (1 files):
- polymers-1501100-supplementary.pdf
